# Supplementary material for: 16S rRNA Gene Survey of Microbial Communities in Winogradsky Columns
Source: PLoS One. 2014 Aug 7;9(8):e104134. doi: 10.1371/journal.pone.0104134 (PMC4125166; doi:10.1371/journal.pone.0104134)
Supplement: Table S1 — Sample descriptions and identifying information. (XLS) [file pone.0104134.s002.xls]

## Sheet: Sample Info
NCBI BioProject ID	NCBI BioSample ID	NCBI taxid	MGRAST Sample Name	MGRAST Sample ID	sample ID	pond	supplement	replicate	layer	sample site description
PRJNA234104	SAMN02581153	749907	G20842	4.54866e+06	W3-1 A	Buxton	vegetable scraps	1	SWI	white layer at top
PRJNA234104	SAMN02581174	749907	G20776	4.54862e+06	W3-1 C	Buxton	vegetable scraps	1	8 cm	black with grey flecks
PRJNA234104	SAMN02581142	749907	G20777	4.54862e+06	W3-1 D	Buxton	vegetable scraps	1	12 cm	black with grey flecks
PRJNA234104	SAMN02581143	749907	G20852	4.54867e+06	W3-2 A	Buxton	vegetable scraps	2	SWI	white layer at top
PRJNA234104	SAMN02581203	749907	G20791	4.54863e+06	W3-2 C	Buxton	vegetable scraps	2	8 cm	black with grey flecks
PRJNA234104	SAMN02581180	749907	G20792	4.54863e+06	W3-2 D	Buxton	vegetable scraps	2	12 cm	black with grey flecks
PRJNA234104	SAMN02581204	749907	G20839	4.54866e+06	W3-3 A	Buxton	vegetable scraps	3	SWI	brown/light yellow
PRJNA234104	SAMN02581175	749907	G20806	4.54864e+06	W3-3 B	Buxton	vegetable scraps	3	4 cm	black, coppery brown flecks, grey
PRJNA234104	SAMN02581187	749907	G20849	4.54867e+06	W3-3 C	Buxton	vegetable scraps	3	8 cm	black, coppery brown flecks,
PRJNA234104	SAMN02581205	749907	G20807	4.54864e+06	W3-3 D	Buxton	vegetable scraps	3	12 cm	black, dark grey, some brown flecks
PRJNA234104	SAMN02581155	749907	G20838	4.54866e+06	W3-3 E	Buxton	vegetable scraps	3	Top	green, brown muck from top
PRJNA234104	SAMN02581192	749907	G20778	4.54862e+06	W4-1 A	Buxton	leaf litter	1	SWI	black with grey flecks/bit of green
PRJNA234104	SAMN02581206	749907	G20779	4.54862e+06	W4-1 B	Buxton	leaf litter	1	4 cm	black with grey flecks
PRJNA234104	SAMN02581144	749907	G20780	4.54862e+06	W4-1 C	Buxton	leaf litter	1	8 cm	black with grey flecks
PRJNA234104	SAMN02581207	749907	G20781	4.54862e+06	W4-1 D	Buxton	leaf litter	1	12 cm	black with grey flecks
PRJNA234104	SAMN02581193	749907	G20840	4.54866e+06	W4-2 A	Buxton	leaf litter	2	SWI	black with grey flecks/lots of green
PRJNA234104	SAMN02581164	749907	G20793	4.54863e+06	W4-2 B	Buxton	leaf litter	2	4 cm	black with grey flecks
PRJNA234104	SAMN02581208	749907	G20794	4.54863e+06	W4-2 C	Buxton	leaf litter	2	8 cm	black with grey flecks
PRJNA234104	SAMN02581181	749907	G20795	4.54863e+06	W4-2 D	Buxton	leaf litter	2	12 cm	black with grey flecks
PRJNA234104	SAMN02581209	749907	G20808	4.54864e+06	W4-3 A	Buxton	leaf litter	3	SWI	black, grey, brown, yellow/brown
PRJNA234104	SAMN02581165	749907	G20809	4.54864e+06	W4-3 B	Buxton	leaf litter	3	4 cm	black with grey/white patches
PRJNA234104	SAMN02581210	749907	G20810	4.54864e+06	W4-3 C	Buxton	leaf litter	3	8 cm	white patches, black and grey
PRJNA234104	SAMN02581194	749907	G20811	4.54865e+06	W4-3 D	Buxton	leaf litter	3	12 cm	black with white patches
PRJNA234104	SAMN02581166	749907	G20836	4.54866e+06	W4-3 E	Buxton	leaf litter	3	Top	bright olive green hard colonies from top
PRJNA234104	SAMN02581211	749907	G20847	4.54867e+06	W5-1 A	Eph's	vegetable scraps	1	SWI	green
PRJNA234104	SAMN02581182	749907	G20782	4.54862e+06	W5-1 B	Eph's	vegetable scraps	1	4 cm	all black, smells of sulfide
PRJNA234104	SAMN02581195	749907	G20832	4.54865e+06	W5-1 C	Eph's	vegetable scraps	1	8 cm	all black, smells of sulfide
PRJNA234104	SAMN02581167	749907	G20783	4.54863e+06	W5-1 D	Eph's	vegetable scraps	1	12 cm	all black, smells of sulfide
PRJNA234104	SAMN02581196	749907	G20850	4.54867e+06	W5-2 A	Eph's	vegetable scraps	2	SWI	colorful
PRJNA234104	SAMN02581156	749907	G20851	4.54867e+06	W5-2 B	Eph's	vegetable scraps	2	4 cm	pale green
PRJNA234104	SAMN02581157	749907	G20796	4.54863e+06	W5-2 C	Eph's	vegetable scraps	2	8 cm	black
PRJNA234104	SAMN02581168	749907	G20841	4.54866e+06	W5-2 D	Eph's	vegetable scraps	2	12 cm	all black, smells of sulfide
PRJNA234104	SAMN02581169	749907	G20797	4.54864e+06	W5-2 E	Eph's	vegetable scraps	2	6 cm	emerald green (btw A and B)
PRJNA234104	SAMN02581190	749907	G20798	4.54864e+06	W5-2 E 2	Eph's	vegetable scraps	2	6 cm	emerald green (btw A and B)
PRJNA234104	SAMN02581197	749907	G20812	4.54865e+06	W5-3 A	Eph's	vegetable scraps	3	SWI	emerald gree, olive green, some grey, brown, black
PRJNA234104	SAMN02581158	749907	G20837	4.54866e+06	W5-3 B	Eph's	vegetable scraps	3	4 cm	mostly black and greys, some light green
PRJNA234104	SAMN02581198	749907	G20813	4.54865e+06	W5-3 C	Eph's	vegetable scraps	3	8 cm	black, grey
PRJNA234104	SAMN02581170	749907	G20814	4.54865e+06	W5-3 D	Eph's	vegetable scraps	3	12 cm	black and grey, similar to 5C
PRJNA234104	SAMN02581145	749907	G20835	4.54865e+06	W5-3 E	Eph's	vegetable scraps	3	Top	bright green film from top wall
PRJNA234104	SAMN02581183	749907	G20834	4.54865e+06	W6-1 A	Eph's	leaf litter	1	SWI	green
PRJNA234104	SAMN02581146	749907	G20784	4.54863e+06	W6-1 B	Eph's	leaf litter	1	4 cm	black, smells of sulfide
PRJNA234104	SAMN02581212	749907	G20785	4.54863e+06	W6-1 C	Eph's	leaf litter	1	8 cm	black
PRJNA234104	SAMN02581199	749907	G20786	4.54863e+06	W6-1 D	Eph's	leaf litter	1	12 cm	black
PRJNA234104	SAMN02581176	749907	G20799	4.54864e+06	W6-2 A	Eph's	leaf litter	2	SWI	top/green
PRJNA234104	SAMN02581177	749907	G20800	4.54864e+06	W6-2 B	Eph's	leaf litter	2	4 cm	brownish
PRJNA234104	SAMN02581184	749907	G20802	4.54864e+06	W6-2 D	Eph's	leaf litter	2	12 cm	black
PRJNA234104	SAMN02581185	749907	G20833	4.54865e+06	W6-3 A	Eph's	leaf litter	3	SWI	orange, olive green emerald green, some red/brown
PRJNA234104	SAMN02581215	749907	G20848	4.54867e+06	W6-3 B	Eph's	leaf litter	3	4 cm	Olive green, emerald green,
PRJNA234104	SAMN02581159	749907	G20845	4.54866e+06	W6-3 C	Eph's	leaf litter	3	8 cm	pale green, white, black
PRJNA234104	SAMN02581216	749907	G20846	4.54867e+06	W6-3 D	Eph's	leaf litter	3	12 cm	grey, some dark green and white
PRJNA234104	SAMN02581188	749907	G20815	4.54865e+06	W6-3 E	Eph's	leaf litter	3	12 cm	black and grey, some forest green, white flecks
PRJNA234104	SAMN02581201	749907	G20816	4.54865e+06	W6-3 F	Eph's	leaf litter	3	3 cm	light brown, dark grey, rust color, some green
PRJNA234104	SAMN02581189	749907	G20843	4.54866e+06	W6-3 H	Eph's	leaf litter	3	6 cm	green (marbled forest green and olive green), rust color, green/yellows
PRJNA234104	SAMN02581160	749907	G20844	4.54866e+06	W6-3 I	Eph's	leaf litter	3	Top	green/brown film from top wall
