# Supplementary material for: 16S rRNA Gene Survey of Microbial Communities in Winogradsky Columns
Source: PLoS One. 2014 Aug 7;9(8):e104134. doi: 10.1371/journal.pone.0104134 (PMC4125166; doi:10.1371/journal.pone.0104134)
Supplement: Table S2 — Winogradsky column biomarkers. (XLS) [file pone.0104134.s003.xls]

## Sheet: Sediment
Biomarker	Highest mean among classes	Source	LDA Score	+/-
k__Bacteria.p__Acidobacteria.c__iii1_8.o__SJA_36	2.83297	BuxtonPond	3.43293	8.60857e-05
k__Bacteria.p__Actinobacteria.c__Actinobacteria	3.96935	BuxtonPond	3.49848	0.0151189
k__Bacteria.p__Actinobacteria.c__Actinobacteria.o__Actinomycetales.f__Cellulomonadaceae	3.33969	BuxtonPond	3.09104	0.00559754
k__Bacteria.p__Actinobacteria.c__Actinobacteria.o__Actinomycetales.f__Cellulomonadaceae.g__Cellulomonas	3.17476	BuxtonPond	3.04215	0.00034896
k__Bacteria.p__Bacteroidetes.c__Bacteroidia.o__Bacteroidales.f__Bacteroidaceae.g__Bacteroides	4.15074	BuxtonPond	3.43715	0.0141339
k__Bacteria.p__Chloroflexi.c__Anaerolineae.o__Anaerolineales.f__Anaerolinaceae.g__Longilinea	2.8267	BuxtonPond	3.16272	0.00144597
k__Bacteria.p__Chloroflexi.c__Anaerolineae.o__Anaerolineales.f__Anaerolinaceae.g__T78	3.77944	BuxtonPond	3.43937	3.95166e-05
k__Bacteria.p__Firmicutes	5.61734	BuxtonPond	5.06679	0.000280226
k__Bacteria.p__Firmicutes.c__Clostridia	5.55162	BuxtonPond	5.05563	0.000179352
k__Bacteria.p__Firmicutes.c__Clostridia.o__Clostridiales.f__Catabacteriaceae	4.30349	BuxtonPond	3.90931	0.000777829
k__Bacteria.p__Firmicutes.c__Clostridia.o__Clostridiales.f__Clostridiaceae	5.16943	BuxtonPond	4.72779	3.25063e-05
k__Bacteria.p__Firmicutes.c__Clostridia.o__Clostridiales.f__Clostridiaceae.g__Caloramator	4.04458	BuxtonPond	3.65411	0.0025351
k__Bacteria.p__Firmicutes.c__Clostridia.o__Clostridiales.f__Clostridiaceae.g__Clostridium	4.90107	BuxtonPond	4.44304	0.000396952
k__Bacteria.p__Firmicutes.c__Clostridia.o__Clostridiales.f__Clostridiaceae.g__Sedimentibacter	4.67894	BuxtonPond	4.34373	1.96132e-05
k__Bacteria.p__Firmicutes.c__Clostridia.o__Clostridiales.f__EtOH8	3.91144	BuxtonPond	3.53684	0.00107276
k__Bacteria.p__Firmicutes.c__Clostridia.o__Clostridiales.f__Lachnospiraceae.g__Anaerostipes	3.58306	BuxtonPond	3.18391	0.0200614
k__Bacteria.p__Firmicutes.c__Clostridia.o__Clostridiales.f__Peptococcaceae	4.38276	BuxtonPond	3.98709	5.84319e-05
k__Bacteria.p__Firmicutes.c__Clostridia.o__Clostridiales.f__Peptococcaceae.g__Dehalobacter	3.26458	BuxtonPond	2.89805	0.00640118
k__Bacteria.p__Firmicutes.c__Clostridia.o__Clostridiales.f__Peptococcaceae.g__Desulfosporosinus	3.88079	BuxtonPond	3.56334	8.58928e-07
k__Bacteria.p__Firmicutes.c__Clostridia.o__Clostridiales.f__Peptococcaceae.g__Desulfurispora	3.34956	BuxtonPond	3.11273	0.0089142
k__Bacteria.p__Firmicutes.c__Clostridia.o__Clostridiales.f__Peptococcaceae.g__Sporotomaculum	4.03853	BuxtonPond	3.57304	0.00991416
k__Bacteria.p__Firmicutes.c__Clostridia.o__Clostridiales.f__Ruminococcaceae	4.51366	BuxtonPond	4.05665	0.000716565
k__Bacteria.p__Firmicutes.c__Clostridia.o__Clostridiales.f__Ruminococcaceae.g__Ruminococcus	4.11665	BuxtonPond	3.7862	6.88457e-06
k__Bacteria.p__Firmicutes.c__Clostridia.o__Clostridiales.f__Syntrophomonadaceae	4.15644	BuxtonPond	3.71898	0.000716274
k__Bacteria.p__Firmicutes.c__Clostridia.o__Clostridiales.f__Syntrophomonadaceae.g__Syntrophomonas	4.14571	BuxtonPond	3.71268	0.000716274
k__Bacteria.p__Firmicutes.c__Clostridia.o__Coriobacteriales	4.0801	BuxtonPond	3.61863	0.000471068
k__Bacteria.p__Firmicutes.c__Clostridia.o__Coriobacteriales.f__Coriobacteriaceae	4.0765	BuxtonPond	3.62944	0.000396952
k__Bacteria.p__Firmicutes.c__Erysipelotrichi	4.71857	BuxtonPond	4.20617	0.00252884
k__Bacteria.p__Firmicutes.c__Erysipelotrichi.o__Erysipelotrichales	4.25013	BuxtonPond	3.67913	0.0117241
k__Bacteria.p__Firmicutes.c__Erysipelotrichi.o__Erysipelotrichales.f__Erysipelotrichaceae	4.24913	BuxtonPond	3.70294	0.00486988
k__Bacteria.p__Firmicutes.c__Erysipelotrichi.o__Erysipelotrichales.f__Erysipelotrichaceae.g__PSB_M_3	4.2145	BuxtonPond	3.78984	0.000471068
k__Bacteria.p__Proteobacteria.c__Betaproteobacteria.o__Gallionellales	2.26063	BuxtonPond	3.43466	0.00832538
k__Bacteria.p__Proteobacteria.c__Deltaproteobacteria.o__Desulfovibrionales.f__Desulfovibrionaceae	3.20642	BuxtonPond	3.18194	0.0499126
k__Bacteria.p__Proteobacteria.c__Deltaproteobacteria.o__MBNT15	2.91293	BuxtonPond	3.12038	0.0180726
k__Bacteria.p__Proteobacteria.c__Gammaproteobacteria.o__Enterobacteriales	4.19999	BuxtonPond	3.93206	0.00115131
k__Bacteria.p__Proteobacteria.c__Gammaproteobacteria.o__Enterobacteriales.f__Enterobacteriaceae	4.19999	BuxtonPond	3.93206	0.00115131
k__Bacteria.p__Verrucomicrobia.c___Spartobacteria_.o___Chthoniobacterales_.f___Chthoniobacteraceae_.g__DA101	2.76307	BuxtonPond	3.10812	0.00427003
k__Archaea.p__Euryarchaeota.c__Methanomicrobia.o__Methanomicrobiales	3.60079	EphsPond	3.01342	0.00099358
k__Archaea.p__Euryarchaeota.c__Methanomicrobia.o__Methanomicrobiales.f__Methanoregulaceae	3.47585	EphsPond	2.88761	0.00902117
k__Archaea.p__Euryarchaeota.c__Methanomicrobia.o__Methanomicrobiales.f__Methanoregulaceae.g__CandidatusMethanoregula	3.42896	EphsPond	2.8594	0.0160889
k__Archaea.p__Euryarchaeota.c__Thermoplasmata.o__E2.f__DHVEG_1	2.34499	EphsPond	3.41889	0.000137063
k__Bacteria.p__Acidobacteria	3.8379	EphsPond	3.03427	0.0292756
k__Bacteria.p__Acidobacteria.c__Acidobacteria_6	3.53764	EphsPond	2.96234	0.0151189
k__Bacteria.p__Acidobacteria.c__Acidobacteria_6.o__CCU21	2.80637	EphsPond	2.91702	0.0282614
k__Bacteria.p__Acidobacteria.c__Acidobacteria_6.o__iii1_15	3.37868	EphsPond	3.01806	0.0109864
k__Bacteria.p__Acidobacteria.c__OS_K	2.2701	EphsPond	3.55636	0.0111154
k__Bacteria.p__Acidobacteria.c__RB25	2.66213	EphsPond	3.53585	9.18639e-05
k__Bacteria.p__Actinobacteria.c__Acidimicrobiia	3.42851	EphsPond	3.20631	1.48099e-06
k__Bacteria.p__Actinobacteria.c__Acidimicrobiia.o__Acidimicrobiales	3.31481	EphsPond	3.16338	2.9033e-06
k__Bacteria.p__Actinobacteria.c__Acidimicrobiia.o__Acidimicrobiales.f__Iamiaceae	2.63174	EphsPond	3.37716	1.20079e-06
k__Bacteria.p__Actinobacteria.c__Acidimicrobiia.o__Acidimicrobiales.f__Iamiaceae.g__Iamia	2.63174	EphsPond	3.36811	1.20079e-06
k__Bacteria.p__Actinobacteria.c__Actinobacteria.o__Actinomycetales	2.98617	EphsPond	2.9835	0.0181907
k__Bacteria.p__Actinobacteria.c__MB_A2_108	2.46237	EphsPond	3.41992	0.0166055
k__Bacteria.p__Actinobacteria.c__MB_A2_108.o__0319_7L14	2.46237	EphsPond	3.39081	0.0166055
k__Bacteria.p__Bacteroidetes	5.39157	EphsPond	4.56723	0.00159892
k__Bacteria.p__Bacteroidetes.c__Bacteroidia.o__Bacteroidales	5.3436	EphsPond	4.53367	0.0171206
k__Bacteria.p__Bacteroidetes.c__Sphingobacteriia	4.61529	EphsPond	3.87811	0.00172795
k__Bacteria.p__Bacteroidetes.c__Sphingobacteriia.o__Sphingobacteriales	4.3192	EphsPond	3.58614	0.00172795
k__Bacteria.p__Bacteroidetes.c__Sphingobacteriia.o__Sphingobacteriales.f__Cyclobacteriaceae	3.50517	EphsPond	3.16301	0.000144028
k__Bacteria.p__Bacteroidetes.c__Sphingobacteriia.o__Sphingobacteriales.f__Flammeovirgaceae	3.96618	EphsPond	3.50843	7.52735e-06
k__Bacteria.p__Bacteroidetes.c__Sphingobacteriia.o__Sphingobacteriales.f__Flammeovirgaceae.g__A4	3.96618	EphsPond	3.50843	7.52735e-06
k__Bacteria.p__Bacteroidetes.c__Sphingobacteriia.o__Sphingobacteriales.f__Saprospiraceae	3.61897	EphsPond	3.14784	9.39944e-06
k__Bacteria.p__Caldiserica	3.30276	EphsPond	3.15155	5.2846e-07
k__Bacteria.p__Caldiserica.c__OP5	3.30276	EphsPond	3.15149	5.2846e-07
k__Bacteria.p__Caldiserica.c__OP5.o__WCHB1_02	3.30276	EphsPond	3.15117	5.2846e-07
k__Bacteria.p__Caldithrix	2.39043	EphsPond	3.06237	3.92559e-06
k__Bacteria.p__Caldithrix.c__Caldithrixae	2.39043	EphsPond	3.06318	3.92559e-06
k__Bacteria.p__Caldithrix.c__Caldithrixae.o__Caldithrixales	2.39043	EphsPond	3.06221	3.92559e-06
k__Bacteria.p__Caldithrix.c__Caldithrixae.o__Caldithrixales.f__Caldithrixaceae	2.39043	EphsPond	3.06287	3.92559e-06
k__Bacteria.p__Caldithrix.c__Caldithrixae.o__Caldithrixales.f__Caldithrixaceae.g__LCP_26	2.39043	EphsPond	3.06284	3.92559e-06
k__Bacteria.p__Chlorobi	4.51995	EphsPond	4.08691	1.30268e-05
k__Bacteria.p__Chlorobi.c__BSV26	3.21117	EphsPond	3.00655	0.00119819
k__Bacteria.p__Chlorobi.c__BSV26.o__PK329	3.05448	EphsPond	3.24879	0.000941306
k__Bacteria.p__Chlorobi.c__Chlorobia	3.95898	EphsPond	3.60852	0.000275872
k__Bacteria.p__Chlorobi.c__Chlorobia.o__Chlorobiales	3.95898	EphsPond	3.60497	0.000275872
k__Bacteria.p__Chlorobi.c__Chlorobia.o__Chlorobiales.f__Chlorobiaceae	3.82895	EphsPond	3.49796	0.000157087
k__Bacteria.p__Chlorobi.c__Ignavibacteria	4.6441	EphsPond	4.1978	4.47343e-06
k__Bacteria.p__Chlorobi.c__Ignavibacteria.o__Ignavibacteriales	4.37404	EphsPond	3.92725	2.88373e-06
k__Bacteria.p__Chlorobi.c__Ignavibacteria.o__Ignavibacteriales.f__Ignavibacteriaceae	4.30972	EphsPond	3.86456	4.76192e-05
k__Bacteria.p__Chloroflexi.c__Anaerolineae.o__Anaerolineales.f__Anaerolinaceae.g__SHD_231	3.58333	EphsPond	3.3352	1.32785e-06
k__Bacteria.p__Chloroflexi.c__Anaerolineae.o__CFB_26	2.2571	EphsPond	3.38816	7.7238e-05
k__Bacteria.p__Chloroflexi.c__Anaerolineae.o__envOPS12	3.13312	EphsPond	3.04826	0.00197679
k__Bacteria.p__Chloroflexi.c__Anaerolineae.o__GCA004	4.15192	EphsPond	3.70356	3.24476e-06
k__Bacteria.p__Gemmatimonadetes.c__Gemm_1	3.36262	EphsPond	2.98865	0.00365684
k__Bacteria.p__NC10	2.71073	EphsPond	2.9787	2.48918e-05
k__Bacteria.p__NC10.c__12_24	2.71073	EphsPond	2.96533	2.48918e-05
k__Bacteria.p__NC10.c__12_24.o__JH_WHS47	2.71073	EphsPond	2.95887	2.48918e-05
k__Bacteria.p__Nitrospirae	4.08892	EphsPond	3.69396	1.21553e-07
k__Bacteria.p__Nitrospirae.c__Nitrospira	4.08892	EphsPond	3.69396	1.21553e-07
k__Bacteria.p__Nitrospirae.c__Nitrospira.o__Nitrospirales	4.08892	EphsPond	3.69396	1.21553e-07
k__Bacteria.p__Nitrospirae.c__Nitrospira.o__Nitrospirales.f__FW	2.60114	EphsPond	3.18805	0.000288211
k__Bacteria.p__Nitrospirae.c__Nitrospira.o__Nitrospirales.f__FW.g__4_29	2.60114	EphsPond	3.19286	0.000288211
k__Bacteria.p__Nitrospirae.c__Nitrospira.o__Nitrospirales.f__Nitrospiraceae	3.11183	EphsPond	2.87346	1.36674e-06
k__Bacteria.p__Nitrospirae.c__Nitrospira.o__Nitrospirales.f__Nitrospiraceae.g__Nitrospira	3.11183	EphsPond	2.86332	1.36674e-06
k__Bacteria.p__Nitrospirae.c__Nitrospira.o__Nitrospirales.f__Thermodesulfovibrionaceae	3.74153	EphsPond	3.37917	1.37591e-07
k__Bacteria.p__Nitrospirae.c__Nitrospira.o__Nitrospirales.f__Thermodesulfovibrionaceae.g__GOUTA19	3.32136	EphsPond	3.13916	4.4929e-06
k__Bacteria.p__Nitrospirae.c__Nitrospira.o__Nitrospirales.f__Thermodesulfovibrionaceae.g__LCP_6	3.47254	EphsPond	3.22957	3.587e-08
k__Bacteria.p__OD1	2.96256	EphsPond	2.86311	9.98479e-08
k__Bacteria.p__OD1.c__ABY1	2.96256	EphsPond	2.85133	9.98479e-08
k__Bacteria.p__OP11	3.17456	EphsPond	3.11154	2.12369e-05
k__Bacteria.p__OP11.c__OP11_2	2.71486	EphsPond	3.16836	1.27336e-05
k__Bacteria.p__OP11.c__WCHB1_64	2.88902	EphsPond	3.06375	0.00251086
k__Bacteria.p__OP11.c__WCHB1_64.o__d153	2.88902	EphsPond	3.05938	0.00251086
k__Bacteria.p__OP8	2.21923	EphsPond	3.21915	0.0103597
k__Bacteria.p__OP8.c__OP8_1	2.21923	EphsPond	3.20999	0.0103597
k__Bacteria.p__OP8.c__OP8_1.o__SHA_124	2.21923	EphsPond	3.20299	0.0103597
k__Bacteria.p__Planctomycetes	3.475	EphsPond	3.03302	4.28111e-05
k__Bacteria.p__Planctomycetes.c__Phycisphaerae	3.20716	EphsPond	3.0705	6.1225e-07
k__Bacteria.p__Proteobacteria	5.49898	EphsPond	4.72255	0.00293507
k__Bacteria.p__Proteobacteria.c__Alphaproteobacteria.o__Caulobacterales.f__Caulobacteraceae.g__Phenylobacterium	2.65638	EphsPond	2.92401	0.00437869
k__Bacteria.p__Proteobacteria.c__Alphaproteobacteria.o__Ellin329	2.84181	EphsPond	2.87543	0.00081991
k__Bacteria.p__Proteobacteria.c__Alphaproteobacteria.o__Rhizobiales.f__Methylocystaceae.g__Methylosinus	2.23107	EphsPond	3.54751	0.013429
k__Bacteria.p__Proteobacteria.c__Alphaproteobacteria.o__Sphingomonadales.f__Erythrobacteraceae	3.03102	EphsPond	2.85444	0.0124011
k__Bacteria.p__Proteobacteria.c__Alphaproteobacteria.o__Sphingomonadales.f__Erythrobacteraceae.g__Lutibacterium	2.82897	EphsPond	3.07612	5.57557e-05
k__Bacteria.p__Proteobacteria.c__Betaproteobacteria.o__Burkholderiales.f__Alcaligenaceae	3.64666	EphsPond	3.14389	6.43626e-05
k__Bacteria.p__Proteobacteria.c__Betaproteobacteria.o__Burkholderiales.f__Burkholderiaceae	2.75592	EphsPond	2.90986	0.00108215
k__Bacteria.p__Proteobacteria.c__Betaproteobacteria.o__Burkholderiales.f__Comamonadaceae.g__Methylibium	2.83221	EphsPond	3.18001	0.00310791
k__Bacteria.p__Proteobacteria.c__Betaproteobacteria.o__Burkholderiales.f__Comamonadaceae.g__Rubrivivax	2.46848	EphsPond	3.28647	0.000566843
k__Bacteria.p__Proteobacteria.c__Betaproteobacteria.o__Burkholderiales.f__Oxalobacteraceae	2.61821	EphsPond	3.21723	0.0356956
k__Bacteria.p__Proteobacteria.c__Betaproteobacteria.o__Ellin6067	3.52223	EphsPond	3.11068	1.95391e-05
k__Bacteria.p__Proteobacteria.c__Betaproteobacteria.o__Hydrogenophilales	4.7492	EphsPond	4.36596	6.22938e-06
k__Bacteria.p__Proteobacteria.c__Betaproteobacteria.o__Hydrogenophilales.f__Hydrogenophilaceae	4.45772	EphsPond	4.07888	6.22938e-06
k__Bacteria.p__Proteobacteria.c__Betaproteobacteria.o__Hydrogenophilales.f__Hydrogenophilaceae.g__Thiobacillus	4.43841	EphsPond	4.05145	6.22938e-06
k__Bacteria.p__Proteobacteria.c__Betaproteobacteria.o__Methylophilales	3.54391	EphsPond	3.04118	0.00136507
k__Bacteria.p__Proteobacteria.c__Betaproteobacteria.o__Methylophilales.f__Methylophilaceae	3.24933	EphsPond	2.83166	0.011713
k__Bacteria.p__Proteobacteria.c__Betaproteobacteria.o__Methylophilales.f__Methylophilaceae.g__Methylotenera	3.23633	EphsPond	2.89966	0.000328583
k__Bacteria.p__Proteobacteria.c__Betaproteobacteria.o__Rhodocyclales	4.47192	EphsPond	3.95029	5.84647e-05
k__Bacteria.p__Proteobacteria.c__Betaproteobacteria.o__Rhodocyclales.f__Rhodocyclaceae	4.25243	EphsPond	3.76938	1.96627e-05
k__Bacteria.p__Proteobacteria.c__Betaproteobacteria.o__Rhodocyclales.f__Rhodocyclaceae.g__Dechloromonas	4.04744	EphsPond	3.70994	2.04291e-08
k__Bacteria.p__Proteobacteria.c__Betaproteobacteria.o__SC_I_84	3.60952	EphsPond	3.2683	3.23057e-07
k__Bacteria.p__Proteobacteria.c__Betaproteobacteria.o__Thiobacterales	2.88054	EphsPond	2.68074	4.05964e-05
k__Bacteria.p__Proteobacteria.c__Deltaproteobacteria	5.01406	EphsPond	4.55142	2.87432e-07
k__Bacteria.p__Proteobacteria.c__Deltaproteobacteria.o__Bdellovibrionales	2.36851	EphsPond	3.98277	6.30364e-05
k__Bacteria.p__Proteobacteria.c__Deltaproteobacteria.o__Bdellovibrionales.f__Bacteriovoracaceae	2.36851	EphsPond	3.91695	6.30364e-05
k__Bacteria.p__Proteobacteria.c__Deltaproteobacteria.o__BPC076	3.36164	EphsPond	3.04585	1.05539e-05
k__Bacteria.p__Proteobacteria.c__Deltaproteobacteria.o__Desulfobacterales	4.0866	EphsPond	3.45721	1.96627e-05
k__Bacteria.p__Proteobacteria.c__Deltaproteobacteria.o__Desulfobacterales.f__Desulfobulbaceae	4.01456	EphsPond	3.36252	4.81696e-05
k__Bacteria.p__Proteobacteria.c__Deltaproteobacteria.o__Desulfobacterales.f__Desulfobulbaceae.g__Desulfobulbus	3.18471	EphsPond	3.06415	7.77192e-05
k__Bacteria.p__Proteobacteria.c__Deltaproteobacteria.o__Desulfobacterales.f__Nitrospinaceae	2.52621	EphsPond	3.32707	0.0199834
k__Bacteria.p__Proteobacteria.c__Deltaproteobacteria.o__Desulfovibrionales	4.04076	EphsPond	3.56019	0.0181907
k__Bacteria.p__Proteobacteria.c__Deltaproteobacteria.o__Desulfovibrionales.f__Desulfomicrobiaceae	4.03207	EphsPond	3.64911	9.42798e-05
k__Bacteria.p__Proteobacteria.c__Deltaproteobacteria.o__Desulfovibrionales.f__Desulfomicrobiaceae.g__Desulfomicrobium	4.03207	EphsPond	3.64911	9.42798e-05
k__Bacteria.p__Proteobacteria.c__Deltaproteobacteria.o__Desulfuromonadales	3.97473	EphsPond	3.6165	3.65511e-07
k__Bacteria.p__Proteobacteria.c__Deltaproteobacteria.o__Desulfuromonadales.f__Pelobacteraceae	3.79085	EphsPond	3.52109	8.43073e-07
k__Bacteria.p__Proteobacteria.c__Deltaproteobacteria.o__Myxococcales.f__Haliangiaceae	2.47601	EphsPond	3.35941	0.000326901
k__Bacteria.p__Proteobacteria.c__Deltaproteobacteria.o__NB1_j	2.92661	EphsPond	3.01734	3.7802e-06
k__Bacteria.p__Proteobacteria.c__Deltaproteobacteria.o__NB1_j.f__JTB38	2.39608	EphsPond	3.30718	0.00223876
k__Bacteria.p__Proteobacteria.c__Deltaproteobacteria.o__NB1_j.f__MND4	2.48419	EphsPond	3.40788	0.000174951
k__Bacteria.p__Proteobacteria.c__Deltaproteobacteria.o__Syntrophobacterales	4.79559	EphsPond	4.37127	2.87432e-07
k__Bacteria.p__Proteobacteria.c__Deltaproteobacteria.o__Syntrophobacterales.f__Desulfobacteraceae	4.46923	EphsPond	4.04694	2.53778e-07
k__Bacteria.p__Proteobacteria.c__Deltaproteobacteria.o__Syntrophobacterales.f__Desulfobacteraceae.g__Desulfobacterium	3.45336	EphsPond	3.0937	4.04712e-07
k__Bacteria.p__Proteobacteria.c__Deltaproteobacteria.o__Syntrophobacterales.f__Desulfobacteraceae.g__Desulfococcus	3.44069	EphsPond	3.10872	4.742e-05
k__Bacteria.p__Proteobacteria.c__Deltaproteobacteria.o__Syntrophobacterales.f__Syntrophaceae	4.34875	EphsPond	3.96275	8.38859e-08
k__Bacteria.p__Proteobacteria.c__Deltaproteobacteria.o__Syntrophobacterales.f__Syntrophaceae.g__Desulfobacca	3.24415	EphsPond	3.07959	1.67696e-07
k__Bacteria.p__Proteobacteria.c__Deltaproteobacteria.o__Syntrophobacterales.f__Syntrophaceae.g__Desulfomonile	2.90009	EphsPond	3.07786	7.41854e-06
k__Bacteria.p__Proteobacteria.c__Deltaproteobacteria.o__Syntrophobacterales.f__Syntrophaceae.g__Syntrophus	4.05622	EphsPond	3.7604	2.60038e-06
k__Bacteria.p__Proteobacteria.c__Deltaproteobacteria.o__Syntrophobacterales.f__Syntrophobacteraceae	3.86635	EphsPond	3.38302	5.59465e-06
k__Bacteria.p__Proteobacteria.c__Deltaproteobacteria.o__Syntrophobacterales.f__Syntrophobacteraceae.g__Syntrophobacter	3.37347	EphsPond	3.12041	1.26435e-06
k__Bacteria.p__Proteobacteria.c__Deltaproteobacteria.o__Syntrophobacterales.f__Syntrophorhabdaceae	3.38676	EphsPond	2.98703	3.58701e-05
k__Bacteria.p__Proteobacteria.c__Epsilonproteobacteria	4.80769	EphsPond	4.22166	0.0024826
k__Bacteria.p__Proteobacteria.c__Epsilonproteobacteria.o__Campylobacterales	4.37105	EphsPond	3.72082	0.00288287
k__Bacteria.p__Proteobacteria.c__Epsilonproteobacteria.o__Campylobacterales.f__Helicobacteraceae	4.31059	EphsPond	3.84176	0.000333979
k__Bacteria.p__Proteobacteria.c__Epsilonproteobacteria.o__Campylobacterales.f__Helicobacteraceae.g__Sulfuricurvum	4.2392	EphsPond	3.78918	0.000616004
k__Bacteria.p__Proteobacteria.c__Gammaproteobacteria.o__Aeromonadales	3.47523	EphsPond	3.02009	0.000195327
k__Bacteria.p__Proteobacteria.c__Gammaproteobacteria.o__Aeromonadales.f__Aeromonadaceae	3.47523	EphsPond	3.00679	0.000195327
k__Bacteria.p__Proteobacteria.c__Gammaproteobacteria.o__Aeromonadales.f__Aeromonadaceae.g__Tolumonas	3.47523	EphsPond	3.01107	0.000195327
k__Bacteria.p__Proteobacteria.c__Gammaproteobacteria.o__Alteromonadales	3.675	EphsPond	3.17087	0.000777829
k__Bacteria.p__Proteobacteria.c__Gammaproteobacteria.o__Alteromonadales.f__OM60	3.4674	EphsPond	3.08163	3.87831e-06
k__Bacteria.p__Proteobacteria.c__Gammaproteobacteria.o__Alteromonadales.f__OM60.g__Congregibacter	2.96183	EphsPond	2.87704	4.45103e-08
k__Bacteria.p__Proteobacteria.c__Gammaproteobacteria.o__Chromatiales	3.88641	EphsPond	3.48284	1.52586e-06
k__Bacteria.p__Proteobacteria.c__Gammaproteobacteria.o__Chromatiales.f__Chromatiaceae	3.27806	EphsPond	3.20553	8.55577e-08
k__Bacteria.p__Proteobacteria.c__Gammaproteobacteria.o__Chromatiales.f__Ectothiorhodospiraceae	2.83167	EphsPond	3.02222	1.69044e-06
k__Bacteria.p__Proteobacteria.c__Gammaproteobacteria.o__Xanthomonadales.f__Sinobacteraceae	4.08193	EphsPond	3.66262	2.25581e-07
k__Bacteria.p__Spirochaetes.c__Spirochaetes.o__Spirochaetales.f__Spirochaetaceae.g__Spirochaeta	2.84465	EphsPond	3.38525	2.49191e-06
k__Bacteria.p__Spirochaetes.c__Spirochaetes.o__Spirochaetales.f__Spirochaetaceae.g__za29	2.59918	EphsPond	3.27518	6.08787e-07
k__Bacteria.p__Spirochaetes.c__WWE1	4.16729	EphsPond	3.89343	0.000422037
k__Bacteria.p__Spirochaetes.c__WWE1.o___Cloacamonales_	4.16729	EphsPond	3.89343	0.000422037
k__Bacteria.p__Synergistetes	3.60896	EphsPond	3.33771	0.000741335
k__Bacteria.p__Synergistetes.c__Synergistia	3.86768	EphsPond	3.61672	2.23373e-05
k__Bacteria.p__Synergistetes.c__Synergistia.o__Synergistales	3.86768	EphsPond	3.6168	2.23373e-05
k__Bacteria.p__Synergistetes.c__Synergistia.o__Synergistales.f__Synergistaceae	3.58981	EphsPond	3.35746	2.23373e-05
k__Bacteria.p__Synergistetes.c__Synergistia.o__Synergistales.f__Synergistaceae.g__vadinCA02	3.54218	EphsPond	3.31351	2.23373e-05
k__Bacteria.p__Tenericutes	4.95581	EphsPond	4.59509	0.000360873
k__Bacteria.p__Tenericutes.c__Mollicutes	4.59279	EphsPond	4.22523	0.000710766
k__Bacteria.p__Tenericutes.c__Mollicutes.o__Acholeplasmatales	4.69063	EphsPond	4.34043	0.000118116
k__Bacteria.p__Tenericutes.c__Mollicutes.o__Acholeplasmatales.f__Acholeplasmataceae	4.39489	EphsPond	4.00805	0.000295213
k__Bacteria.p__Tenericutes.c__Mollicutes.o__Acholeplasmatales.f__Acholeplasmataceae.g__Acholeplasma	4.38423	EphsPond	4.06349	9.20958e-06
k__Bacteria.p__Tenericutes.c__Mollicutes.o__RF39	3.22337	EphsPond	3.05261	0.00193326
k__Bacteria.p__Verrucomicrobia.c___Pedosphaerae_	3.79135	EphsPond	3.19997	0.0231725
k__Bacteria.p__Verrucomicrobia.c___Pedosphaerae_.o___Pedosphaerales_.f__auto67_4W	2.74397	EphsPond	2.91404	0.0143924
k__Bacteria.p__Verrucomicrobia.c___Pedosphaerae_.o___Pedosphaerales_.f__R4_41B	3.20508	EphsPond	3.13659	0.00011775
k__Bacteria.p__Verrucomicrobia.c___Spartobacteria_.o___Chthoniobacterales_.f___Chthoniobacteraceae_.g__CandidatusXiphinematobacter	2.86368	EphsPond	2.71871	0.000498418
k__Bacteria.p__Verrucomicrobia.c__Verruco_5	2.58076	EphsPond	3.29401	0.000367527
k__Bacteria.p__Verrucomicrobia.c__Verruco_5.o__LD1_PB3	2.58076	EphsPond	3.29401	0.000367527

## Sheet: Layer
Biomarker	Highest mean among classes	Layer	LDA Score	+/-
k__Bacteria	5.99258	SWI	3.79896	0.0267692
k__Bacteria.p__Bacteroidetes.c__Flavobacteriia	3.69709	SWI	3.45186	0.000318032
k__Bacteria.p__Bacteroidetes.c__Flavobacteriia.o__Flavobacteriales	3.93915	SWI	3.60639	0.000761188
k__Bacteria.p__Bacteroidetes.c__Flavobacteriia.o__Flavobacteriales.f__Flavobacteriaceae	3.60254	SWI	3.3615	0.000715638
k__Bacteria.p__Bacteroidetes.c__Flavobacteriia.o__Flavobacteriales.f__Flavobacteriaceae.g__Flavobacterium	3.57771	SWI	3.32269	0.00275041
k__Bacteria.p__Bacteroidetes.c__Sphingobacteriia	4.92966	SWI	4.52213	0.00286378
k__Bacteria.p__Bacteroidetes.c__Sphingobacteriia.o__Sphingobacteriales	4.63298	SWI	4.22826	0.00264529
k__Bacteria.p__Bacteroidetes.c__Sphingobacteriia.o__Sphingobacteriales.f__Chitinophagaceae	4.32316	SWI	3.90092	0.000267276
k__Bacteria.p__Cyanobacteria	5.07623	SWI	4.70984	3.45833e-05
k__Bacteria.p__Cyanobacteria.c__Chloroplast	4.83005	SWI	4.47978	4.45794e-05
k__Bacteria.p__Cyanobacteria.c__Chloroplast.o__Chlorophyta	4.59191	SWI	4.2931	2.45523e-05
k__Bacteria.p__Cyanobacteria.c__Chloroplast.o__Stramenopiles	4.32474	SWI	3.87788	0.0265387
k__Bacteria.p__Cyanobacteria.c__Nostocophycideae	4.69577	SWI	4.31058	0.0212455
k__Bacteria.p__Cyanobacteria.c__Nostocophycideae.o__Nostocales	4.69577	SWI	4.31	0.0212455
k__Bacteria.p__Cyanobacteria.c__Nostocophycideae.o__Nostocales.f__Nostocaceae	4.69577	SWI	4.30967	0.0212455
k__Bacteria.p__Cyanobacteria.c__Nostocophycideae.o__Nostocales.f__Nostocaceae.g__Anabaena	4.69577	SWI	4.31019	0.0212455
k__Bacteria.p__Gemmatimonadetes.c__Gemmatimonadetes	3.75325	SWI	3.48322	0.00122323
k__Bacteria.p__Planctomycetes.c__Planctomycetia	3.18188	SWI	3.35181	0.0421954
k__Bacteria.p__Planctomycetes.c__Planctomycetia.o__Pirellulales	3.18188	SWI	3.34717	0.0421954
k__Bacteria.p__Planctomycetes.c__Planctomycetia.o__Pirellulales.f__Pirellulaceae	2.94142	SWI	3.52682	0.0283668
k__Bacteria.p__Proteobacteria	5.61788	SWI	5.08274	0.000930075
k__Bacteria.p__Proteobacteria.c__Alphaproteobacteria	4.98637	SWI	4.5845	0.00020495
k__Bacteria.p__Proteobacteria.c__Alphaproteobacteria.o__Caulobacterales	3.82068	SWI	3.56887	0.000194814
k__Bacteria.p__Proteobacteria.c__Alphaproteobacteria.o__Caulobacterales.f__Caulobacteraceae	3.79125	SWI	3.55273	0.000934888
k__Bacteria.p__Proteobacteria.c__Alphaproteobacteria.o__Caulobacterales.f__Caulobacteraceae.g__Mycoplana	3.06198	SWI	3.60306	0.0139069
k__Bacteria.p__Proteobacteria.c__Alphaproteobacteria.o__Rhizobiales.f__Beijerinckiaceae	2.55507	SWI	3.9453	0.0169098
k__Bacteria.p__Proteobacteria.c__Alphaproteobacteria.o__Rhizobiales.f__Hyphomicrobiaceae.g__Devosia	2.9934	SWI	3.95001	0.000544098
k__Bacteria.p__Proteobacteria.c__Alphaproteobacteria.o__Rhizobiales.f__Phyllobacteriaceae	2.73742	SWI	3.93266	0.0205921
k__Bacteria.p__Proteobacteria.c__Alphaproteobacteria.o__Rhizobiales.f__Rhizobiaceae	3.64103	SWI	3.43993	0.0158758
k__Bacteria.p__Proteobacteria.c__Alphaproteobacteria.o__Rhodobacterales	4.53005	SWI	4.17391	7.00618e-05
k__Bacteria.p__Proteobacteria.c__Alphaproteobacteria.o__Rhodobacterales.f__Hyphomonadaceae	3.90774	SWI	3.62555	0.000126908
k__Bacteria.p__Proteobacteria.c__Alphaproteobacteria.o__Rhodobacterales.f__Hyphomonadaceae.g__Hyphomonas	3.72215	SWI	3.49744	1.96193e-05
k__Bacteria.p__Proteobacteria.c__Alphaproteobacteria.o__Rhodobacterales.f__Rhodobacteraceae	4.06281	SWI	3.73339	0.000107809
k__Bacteria.p__Proteobacteria.c__Alphaproteobacteria.o__Rhodobacterales.f__Rhodobacteraceae.g__Rhodobacter	3.9529	SWI	3.61602	0.000137269
k__Bacteria.p__Proteobacteria.c__Alphaproteobacteria.o__Rhodospirillales.f__Acetobacteraceae	3.66194	SWI	3.41946	0.00894475
k__Bacteria.p__Proteobacteria.c__Alphaproteobacteria.o__Rhodospirillales.f__Rhodospirillaceae	4.0421	SWI	3.66667	0.000658107
k__Bacteria.p__Proteobacteria.c__Alphaproteobacteria.o__Rickettsiales	4.21177	SWI	3.91506	8.15591e-05
k__Bacteria.p__Proteobacteria.c__Alphaproteobacteria.o__Rickettsiales.f__Mitochondria	4.20105	SWI	3.9046	5.86062e-05
k__Bacteria.p__Proteobacteria.c__Alphaproteobacteria.o__Sphingomonadales	4.33972	SWI	3.97163	0.00857531
k__Bacteria.p__Proteobacteria.c__Alphaproteobacteria.o__Sphingomonadales.f__Sphingomonadaceae	4.29634	SWI	3.94576	0.00891584
k__Bacteria.p__Proteobacteria.c__Alphaproteobacteria.o__Sphingomonadales.f__Sphingomonadaceae.g__Blastomonas	3.44217	SWI	3.36191	0.0314096
k__Bacteria.p__Proteobacteria.c__Alphaproteobacteria.o__Sphingomonadales.f__Sphingomonadaceae.g__Sphingopyxis	3.84651	SWI	3.65159	0.0286002
k__Bacteria.p__Proteobacteria.c__Betaproteobacteria	5.16591	SWI	4.74912	5.4848e-05
k__Bacteria.p__Proteobacteria.c__Betaproteobacteria.o__Burkholderiales	4.82471	SWI	4.43665	2.64273e-05
k__Bacteria.p__Proteobacteria.c__Betaproteobacteria.o__Burkholderiales.f__Comamonadaceae	4.78732	SWI	4.41559	1.99557e-05
k__Bacteria.p__Proteobacteria.c__Betaproteobacteria.o__Burkholderiales.f__Comamonadaceae.g__Hydrogenophaga	4.42491	SWI	4.08492	0.000263583
k__Bacteria.p__Proteobacteria.c__Betaproteobacteria.o__Rhodocyclales.f__Rhodocyclaceae.g__Methyloversatilis	3.65714	SWI	3.354	0.000396667
k__Bacteria.p__Proteobacteria.c__Gammaproteobacteria.o__Alteromonadales.f__Alteromonadaceae	3.18723	SWI	3.25107	0.00477184
k__Bacteria.p__Proteobacteria.c__Gammaproteobacteria.o__HTCC2188	3.55496	SWI	3.33733	0.0106965
k__Bacteria.p__Proteobacteria.c__Gammaproteobacteria.o__HTCC2188.f__211ds20	3.15367	SWI	3.31855	0.017604
k__Bacteria.p__Proteobacteria.c__Gammaproteobacteria.o__HTCC2188.f__HTCC2089	3.12253	SWI	3.51852	0.01577
k__Bacteria.p__Proteobacteria.c__Gammaproteobacteria.o__HTCC2188.f__HTCC2188	2.92347	SWI	3.45069	0.000322533
k__Bacteria.p__Proteobacteria.c__Gammaproteobacteria.o__HTCC2188.f__HTCC2188.g__HTCC	2.92347	SWI	3.45448	0.000322533
k__Bacteria.p__Proteobacteria.c__Gammaproteobacteria.o__Methylococcales.f__Methylococcaceae	3.5211	SWI	3.37704	0.0115301
k__Bacteria.p__Proteobacteria.c__Gammaproteobacteria.o__Xanthomonadales	4.51984	SWI	4.14483	0.000460257
k__Bacteria.p__Proteobacteria.c__Gammaproteobacteria.o__Xanthomonadales.f__Xanthomonadaceae	4.41275	SWI	4.10473	9.28092e-05
k__Bacteria.p__Proteobacteria.c__Gammaproteobacteria.o__Xanthomonadales.f__Xanthomonadaceae.g__Arenimonas	4.23494	SWI	3.93068	0.000124202
k__Bacteria.p__Verrucomicrobia.c__Opitutae	3.44448	SWI	3.28756	0.000973518
k__Bacteria.p__Verrucomicrobia.c__Opitutae.o__Opitutales	3.17897	SWI	3.33917	0.000872975
k__Bacteria.p__Verrucomicrobia.c__Opitutae.o__Opitutales.f__Opitutaceae	2.85454	SWI	3.58003	0.00154445
k__Bacteria.p__Verrucomicrobia.c__Opitutae.o__Opitutales.f__Opitutaceae.g__Opitutus	2.74619	SWI	3.71752	0.00180117
k__Archaea	4.46027	4 cm	3.79896	0.0267692
k__Bacteria.p__Chloroflexi.c__Anaerolineae.o__Caldilineales	3.04019	4 cm	3.29245	0.0257062
k__Bacteria.p__Chloroflexi.c__Anaerolineae.o__Caldilineales.f__Caldilineaceae	2.73916	4 cm	3.46424	0.02556
k__Bacteria.p__Chloroflexi.c__Anaerolineae.o__Caldilineales.f__Caldilineaceae.g__Caldilinea	2.73916	4 cm	3.71641	0.0178718
k__Bacteria.p__Chloroflexi.c__Ellin6529	3.11049	4 cm	3.81761	0.00651859
k__Bacteria.p__Proteobacteria.c__Gammaproteobacteria.o__Methylococcales	3.96095	4 cm	3.50185	0.0348906
k__Bacteria.p__Verrucomicrobia.c___Spartobacteria_	3.15014	4 cm	3.31743	0.0475479
k__Bacteria.p__Verrucomicrobia.c___Spartobacteria_.o___Chthoniobacterales_	3.15014	4 cm	3.31743	0.0475479
k__Bacteria.p__Verrucomicrobia.c___Spartobacteria_.o___Chthoniobacterales_.f___Chthoniobacteraceae_	3.15014	4 cm	3.31743	0.0475479
k__Archaea.p__Euryarchaeota	4.44757	8 cm	3.7872	0.0238245
k__Bacteria.p__Firmicutes.c__Clostridia.o__Clostridiales.f__Lachnospiraceae	4.45573	8 cm	3.96436	0.0159895
k__Bacteria.p__Firmicutes.c__Clostridia.o__Clostridiales.f__Peptococcaceae.g__Dehalobacter	3.27266	8 cm	3.73692	0.00200335
k__Bacteria.p__Bacteroidetes.c__Bacteroidia	5.6429	12 cm	5.12755	0.00101044
k__Bacteria.p__Bacteroidetes.c__Bacteroidia.o__Bacteroidales	5.35491	12 cm	4.72549	0.00903475
k__Bacteria.p__Bacteroidetes.c__Bacteroidia.o__Bacteroidales.f__Bacteroidaceae	4.78182	12 cm	4.39274	0.000692008
k__Bacteria.p__Bacteroidetes.c__Bacteroidia.o__Bacteroidales.f__Porphyromonadaceae	4.90077	12 cm	4.48016	0.000833699
k__Bacteria.p__Bacteroidetes.c__Bacteroidia.o__Bacteroidales.f__Porphyromonadaceae.g__Parabacteroides	4.70917	12 cm	4.29527	0.00201553
k__Bacteria.p__Firmicutes	5.61122	12 cm	5.14053	0.00169865
k__Bacteria.p__Firmicutes.c__Bacilli	4.62388	12 cm	4.17415	0.000288211
k__Bacteria.p__Firmicutes.c__Bacilli.o__Lactobacillales	4.61856	12 cm	4.17307	0.000213124
k__Bacteria.p__Firmicutes.c__Bacilli.o__Lactobacillales.f__Carnobacteriaceae	4.57227	12 cm	4.12956	0.000147181
k__Bacteria.p__Firmicutes.c__Bacilli.o__Lactobacillales.f__Carnobacteriaceae.g__Trichococcus	4.57227	12 cm	4.12956	0.000147181
k__Bacteria.p__Firmicutes.c__Clostridia	5.53504	12 cm	5.08048	0.00180953
k__Bacteria.p__Firmicutes.c__Clostridia.o__Clostridiales	4.52638	12 cm	4.05646	0.0126105
k__Bacteria.p__Firmicutes.c__Clostridia.o__Clostridiales.f__Clostridiaceae.g__Clostridium	4.84933	12 cm	4.37622	0.00779824
k__Bacteria.p__Firmicutes.c__Clostridia.o__Clostridiales.f__Ruminococcaceae	4.50555	12 cm	4.14044	0.000461525

## Sheet: Carbon Source
Biomarker	Highest mean among classes	Cellulose	LDA Score	+/-
k__Bacteria.p__Armatimonadetes	2.51256	Vegetable scraps	2.42616	0.0226011
k__Bacteria.p__Bacteroidetes.c__Bacteroidia	5.57422	Vegetable scraps	4.65431	0.0388071
k__Bacteria.p__Bacteroidetes.c__Bacteroidia.o__Bacteroidales	5.34157	Vegetable scraps	4.41213	0.0310018
k__Bacteria.p__Bacteroidetes.c__Bacteroidia.o__Bacteroidales.f__BA008	3.55979	Vegetable scraps	3.12721	8.47023e-05
k__Bacteria.p__Bacteroidetes.c__Bacteroidia.o__Bacteroidales.f__Porphyromonadaceae	4.81409	Vegetable scraps	4.18231	0.00789386
k__Bacteria.p__Bacteroidetes.c__Bacteroidia.o__Bacteroidales.f__Porphyromonadaceae.g__Parabacteroides	4.60781	Vegetable scraps	3.81334	0.0482224
k__Bacteria.p__Chloroflexi.c__Anaerolineae.o__Anaerolineales.f__Anaerolinaceae.g__SHD_231	3.56592	Vegetable scraps	3.20418	0.001199
k__Bacteria.p__Cyanobacteria.c__Chloroplast.o__Streptophyta	2.48424	Vegetable scraps	3.0614	0.00632048
k__Bacteria.p__Firmicutes.c__Clostridia.o__Clostridiales.f__Catabacteriaceae	4.24984	Vegetable scraps	3.72812	0.0160889
k__Bacteria.p__Firmicutes.c__Clostridia.o__Clostridiales.f__Clostridiaceae.g__Caloramator	3.95518	Vegetable scraps	3.32374	0.0074498
k__Bacteria.p__Firmicutes.c__Clostridia.o__Clostridiales.f__Dehalobacteriaceae	2.29331	Vegetable scraps	2.84876	0.0116728
k__Bacteria.p__Firmicutes.c__Clostridia.o__Clostridiales.f__Dehalobacteriaceae.g__Dehalobacterium	2.29331	Vegetable scraps	2.84876	0.0116728
k__Bacteria.p__Firmicutes.c__Clostridia.o__Clostridiales.f__Ruminococcaceae.g__Anaerofilum	3.06057	Vegetable scraps	2.75916	0.00509156
k__Bacteria.p__Firmicutes.c__Clostridia.o__Clostridiales.f__Veillonellaceae.g__vadinHB04	3.51477	Vegetable scraps	2.72744	0.0292756
k__Bacteria.p__Firmicutes.c__Clostridia.o__SHA_98	3.53254	Vegetable scraps	3.13163	0.000985937
k__Bacteria.p__Proteobacteria.c__Betaproteobacteria.o__Burkholderiales.f__Alcaligenaceae	3.64841	Vegetable scraps	3.07236	0.0125025
k__Bacteria.p__Proteobacteria.c__Betaproteobacteria.o__Burkholderiales.f__Alcaligenaceae.g__Achromobacter	3.25805	Vegetable scraps	2.97438	0.00081991
k__Bacteria.p__Proteobacteria.c__Betaproteobacteria.o__Burkholderiales.f__Burkholderiaceae	2.88276	Vegetable scraps	2.73927	0.048202
k__Bacteria.p__Proteobacteria.c__Deltaproteobacteria.o__Desulfovibrionales	4.11513	Vegetable scraps	3.7148	1.59844e-05
k__Bacteria.p__Proteobacteria.c__Deltaproteobacteria.o__Desulfovibrionales.f__Desulfomicrobiaceae	4.05371	Vegetable scraps	3.65558	0.0272039
k__Bacteria.p__Proteobacteria.c__Deltaproteobacteria.o__Desulfovibrionales.f__Desulfomicrobiaceae.g__Desulfomicrobium	4.05371	Vegetable scraps	3.65558	0.0272039
k__Bacteria.p__Proteobacteria.c__Deltaproteobacteria.o__Desulfovibrionales.f__Desulfovibrionaceae.g__Desulfovibrio	2.71042	Vegetable scraps	2.74256	0.0274485
k__Bacteria.p__Proteobacteria.c__Deltaproteobacteria.o__Desulfuromonadales.f__Pelobacteraceae	3.67262	Vegetable scraps	3.21679	0.0336613
k__Bacteria.p__Proteobacteria.c__Epsilonproteobacteria.o__Campylobacterales.f__Campylobacteraceae.g__Arcobacter	3.85456	Vegetable scraps	3.48879	0.00285195
k__Bacteria.p__Spirochaetes.c__WWE1	4.2034	Vegetable scraps	3.86939	0.00777956
k__Bacteria.p__Spirochaetes.c__WWE1.o___Cloacamonales_	4.2034	Vegetable scraps	3.86939	0.00777956
k__Bacteria.p__Spirochaetes.c__WWE1.o___Cloacamonales_.f___Cloacamonaceae_	3.89942	Vegetable scraps	3.57142	0.00263595
k__Bacteria.p__Spirochaetes.c__WWE1.o___Cloacamonales_.f___Cloacamonaceae_.g__W22	3.88603	Vegetable scraps	3.55957	0.00263595
k__Bacteria.p__Synergistetes	3.57682	Vegetable scraps	3.20739	0.0254821
k__Bacteria.p__Synergistetes.c__Synergistia	3.83855	Vegetable scraps	3.50109	0.000526412
k__Bacteria.p__Synergistetes.c__Synergistia.o__Synergistales	3.83855	Vegetable scraps	3.50078	0.000526412
k__Bacteria.p__Synergistetes.c__Synergistia.o__Synergistales.f__Synergistaceae	3.56052	Vegetable scraps	3.22356	0.000526412
k__Bacteria.p__Synergistetes.c__Synergistia.o__Synergistales.f__Synergistaceae.g__vadinCA02	3.51324	Vegetable scraps	3.18076	0.000526412
k__Bacteria.p__Tenericutes	4.95691	Vegetable scraps	4.55611	0.000601729
k__Bacteria.p__Tenericutes.c__Mollicutes	4.58552	Vegetable scraps	4.16589	0.000601729
k__Bacteria.p__Tenericutes.c__Mollicutes.o__Acholeplasmatales	4.69633	Vegetable scraps	4.31018	0.000618188
k__Bacteria.p__Tenericutes.c__Mollicutes.o__Acholeplasmatales.f__Acholeplasmataceae	4.40971	Vegetable scraps	4.00065	0.000618188
k__Bacteria.p__Tenericutes.c__Mollicutes.o__Acholeplasmatales.f__Acholeplasmataceae.g__Acholeplasma	4.3804	Vegetable scraps	4.02007	0.000226018
k__Bacteria.p__Tenericutes.c__Mollicutes.o__Anaeroplasmatales	2.94122	Vegetable scraps	2.65817	0.00135035
k__Bacteria.p__Tenericutes.c__Mollicutes.o__Anaeroplasmatales.f__Anaeroplasmataceae	2.94122	Vegetable scraps	2.65933	0.00135035
k__Bacteria.p__Tenericutes.c__Mollicutes.o__Anaeroplasmatales.f__Anaeroplasmataceae.g__RFN20	2.94122	Vegetable scraps	2.65435	0.00135035
k__Bacteria.p__Tenericutes.c__Mollicutes.o__RF39	3.17005	Vegetable scraps	2.83365	0.00355454
k__Bacteria.p__Verrucomicrobia.c___Pedosphaerae_.o___Pedosphaerales_.f__R4_41B	3.22438	Vegetable scraps	3.01856	5.67825e-05
k__Archaea.p__Euryarchaeota.c__Methanobacteria	3.98373	Leaf litter	3.55547	4.36657e-05
k__Archaea.p__Euryarchaeota.c__Methanobacteria.o__Methanobacteriales	3.98373	Leaf litter	3.55547	4.36657e-05
k__Archaea.p__Euryarchaeota.c__Methanobacteria.o__Methanobacteriales.f__Methanobacteriaceae	3.69049	Leaf litter	3.26249	4.8142e-05
k__Archaea.p__Euryarchaeota.c__Methanobacteria.o__Methanobacteriales.f__Methanobacteriaceae.g__Methanobacterium	3.67477	Leaf litter	3.25328	3.24868e-05
k__Archaea.p__Euryarchaeota.c__Methanomicrobia.o__Methanosarcinales.f__Methanosarcinaceae.g__Methanomethylovorans	2.37543	Leaf litter	3.08395	0.0298493
k__Bacteria.p__Actinobacteria	4.08643	Leaf litter	3.17507	0.010989
k__Bacteria.p__Actinobacteria.c__Actinobacteria	3.81262	Leaf litter	3.03848	0.0125025
k__Bacteria.p__Actinobacteria.c__Actinobacteria.o__Actinomycetales.f__Cellulomonadaceae	3.32714	Leaf litter	2.94981	0.000305378
k__Bacteria.p__Actinobacteria.c__Actinobacteria.o__Actinomycetales.f__Intrasporangiaceae	2.40769	Leaf litter	3.1271	0.0101548
k__Bacteria.p__Actinobacteria.c__Actinobacteria.o__Actinomycetales.f__Intrasporangiaceae.g__Phycicoccus	2.40769	Leaf litter	3.1271	0.0101548
k__Bacteria.p__Chloroflexi.c__Anaerolineae.o__Anaerolineales.f__Anaerolinaceae.g__SHD_14	2.94546	Leaf litter	2.72714	0.0214678
k__Bacteria.p__Chloroflexi.c__Anaerolineae.o__Anaerolineales.f__Anaerolinaceae.g__WCHB1_05	3.97396	Leaf litter	3.53816	0.00217393
k__Bacteria.p__Chloroflexi.c__Anaerolineae.o__SBR1031	3.70272	Leaf litter	3.33498	0.000142107
k__Bacteria.p__Chloroflexi.c__Anaerolineae.o__SBR1031.f__A4b	3.27353	Leaf litter	2.97167	0.000826025
k__Bacteria.p__Firmicutes.c__Clostridia.o__Clostridiales.f__Eubacteriaceae	3.62772	Leaf litter	3.17968	9.52753e-06
k__Bacteria.p__Firmicutes.c__Clostridia.o__Clostridiales.f__Eubacteriaceae.g__Acetobacterium	3.41682	Leaf litter	2.94076	0.0276328
k__Bacteria.p__Firmicutes.c__Clostridia.o__Clostridiales.f__Lachnospiraceae	4.5084	Leaf litter	4.01924	0.00136707
k__Bacteria.p__Firmicutes.c__Clostridia.o__Clostridiales.f__Lachnospiraceae.g__Anaerostipes	3.6295	Leaf litter	3.29975	7.0948e-06
k__Bacteria.p__Firmicutes.c__Clostridia.o__Clostridiales.f__Peptococcaceae.g__Desulfurispora	3.36821	Leaf litter	3.10515	0.000488283
k__Bacteria.p__Firmicutes.c__Clostridia.o__Coriobacteriales	4.07089	Leaf litter	3.60388	0.000716565
k__Bacteria.p__Firmicutes.c__Clostridia.o__Coriobacteriales.f__Coriobacteriaceae	4.06901	Leaf litter	3.61749	0.000280226
k__Bacteria.p__Proteobacteria.c__Alphaproteobacteria.o__Rhizobiales.f__Hyphomicrobiaceae	3.66761	Leaf litter	3.0143	0.0367139
k__Bacteria.p__Proteobacteria.c__Alphaproteobacteria.o__Rhizobiales.f__Hyphomicrobiaceae.g__Hyphomicrobium	3.32567	Leaf litter	2.77586	0.041001
k__Bacteria.p__Proteobacteria.c__Betaproteobacteria.o__Rhodocyclales.f__Rhodocyclaceae.g__Propionivibrio	2.83532	Leaf litter	2.98482	0.000378517
k__Bacteria.p__Proteobacteria.c__Gammaproteobacteria.o__HTCC2188	3.37346	Leaf litter	2.78494	0.00453522
k__Bacteria.p__Proteobacteria.c__Gammaproteobacteria.o__HTCC2188.f__HTCC2089	3.11753	Leaf litter	2.62227	0.00522373
k__Bacteria.p__Proteobacteria.c__Gammaproteobacteria.o__Methylococcales	3.96438	Leaf litter	3.41253	0.0284388
k__Bacteria.p__Proteobacteria.c__Gammaproteobacteria.o__Methylococcales.f__Crenotrichaceae	3.81555	Leaf litter	3.32165	0.0205422
k__Bacteria.p__Proteobacteria.c__Gammaproteobacteria.o__Methylococcales.f__Crenotrichaceae.g__Crenothrix	3.81555	Leaf litter	3.32165	0.0205422
k__Bacteria.p__Verrucomicrobia.c___Pedosphaerae_.o___Pedosphaerales_.f__Ellin515	3.14281	Leaf litter	2.69425	0.0347175
